# Supplementary material for: Genome-Wide Characterization and Analysis of R2R3-MYB Genes Related to Fruit Ripening and Stress Response in Banana (Musa acuminata L. AAA Group, cv. ‘Cavendish’)
Source: Plants (Basel). 2022 Dec 28;12(1):152. doi: 10.3390/plants12010152 (PMC9823626; doi:10.3390/plants12010152)
Supplement: Supplementary file 1 [file plants-12-00152-s001.zip]

Archive with 1 entries (1 files):
- plants-2008973-supplementary.xlsx
