# Supplementary material for: Genome-Wide Characterization and Analysis of R2R3-MYB Genes Related to Fruit Ripening and Stress Response in Banana (Musa acuminata L. AAA Group, cv. ‘Cavendish’)
Source: Plants (Basel). 2022 Dec 28;12(1):152. doi: 10.3390/plants12010152 (PMC9823626; doi:10.3390/plants12010152)
Supplement: Supplementary file 1 [file plants-12-00152-s001.zip › plants-2008973-supplementary.xlsx]

## Sheet: Table S1
Table S1. Characteristics of MaMYBs family in Musa acuminata genome
Gene name	Gene ID	Chromosome	Gene start	Gene end	Length	Size(aa)	MW(kDa)	pI
MaMYB001	Ma01_t00440.1	chr01	314250	315377	1128	375	40941	7.33
MaMYB002	Ma01_t02850.1	chr01	1866501	1867248	681	226	25843.5	9.4
MaMYB003	Ma01_t04470.1	chr01	3005032	3006554	756	251	28495.1	7.68
MaMYB004	Ma01_t10440.1	chr01	7520585	7526901	1671	556	60617.4	5.07
MaMYB005	Ma01_t10750.1	chr01	7722705	7723839	771	256	28442.6	6.06
MaMYB006	Ma01_t11890.1	chr01	8618982	8620085	705	234	26095.4	6.44
MaMYB007	Ma01_t12250.1	chr01	8870027	8871190	1005	334	37328.6	6.06
MaMYB008	Ma01_t14370.1	chr01	10499811	10500877	882	293	33025.1	8.6
MaMYB009	Ma01_t15800.1	chr01	11477487	11478911	801	266	30485.4	5.43
MaMYB010	Ma01_t16960.1	chr01	12409268	12410292	882	293	32844.8	5.58
MaMYB011	Ma01_t17260.1	chr01	12621888	12623358	1248	415	45969.6	6.08
MaMYB012	Ma01_t17450.1	chr01	12782371	12783361	813	270	31070.5	5.52
MaMYB013	Ma01_t18470.1	chr01	13704376	13705557	1020	339	37381.5	5.75
MaMYB014	Ma01_t19610.1	chr01	15271316	15272110	726	241	27123.7	8.66
MaMYB015	Ma01_t19960.1	chr01	15935815	15936912	1098	365	39786.5	9.09
MaMYB016	Ma01_t21340.1	chr01	20977295	20978421	591	196	22591	5.88
MaMYB017	Ma02_t00280.1	chr02	2702046	2703059	846	281	31898.6	5.81
MaMYB018	Ma02_t00290.1	chr02	4086487	4089068	963	320	35961.2	5.06
MaMYB019	Ma02_t03780.1	chr02	15236983	15238057	924	307	34240.4	6.5
MaMYB020	Ma02_t04860.1	chr02	16268865	16270032	978	325	36353.8	5.79
MaMYB021	Ma02_t06190.1	chr02	17225149	17226255	906	301	33199.2	8.62
MaMYB022	Ma02_t06670.1	chr02	17595551	17596691	975	324	36045.5	6.76
MaMYB023	Ma02_t09720.1	chr02	19581503	19582521	894	297	32575.2	4.95
MaMYB024	Ma02_t09870.1	chr02	19645547	19646834	1146	381	42540.7	8.26
MaMYB025	Ma02_t13370.1	chr02	21804465	21806218	843	280	31812.1	6.89
MaMYB026	Ma02_t15770.1	chr02	23338512	23340804	1335	444	48369.3	5.19
MaMYB027	Ma02_t16570.1	chr02	23869343	23870392	894	297	33064.6	7.19
MaMYB028	Ma02_t17950.1	chr02	24668373	24669235	684	227	25886.1	6.44
MaMYB029	Ma02_t19650.1	chr02	25862380	25864517	777	258	28966.2	4.81
MaMYB030	Ma02_t19770.1	chr02	25962704	25963911	978	325	36273.3	4.72
MaMYB031	Ma02_t20270.1	chr02	26305481	26306913	1257	418	45898.2	6.13
MaMYB032	Ma02_t21230.1	chr02	26925219	26926058	735	244	27611.2	7.76
MaMYB033	Ma02_t22540.1	chr02	27851304	27852164	690	229	25490	8.69
MaMYB034	Ma02_t23870.1	chr02	28706512	28707548	870	289	31778.6	8.47
MaMYB035	Ma02_t24520.1	chr02	29095023	29096192	879	292	32831.9	6.6
MaMYB036	Ma03_t01260.1	chr03	944759	945813	840	279	31477.1	5.76
MaMYB037	Ma03_t06410.1	chr03	4438259	4439441	981	326	35490	5.47
MaMYB038	Ma03_t07620.1	chr03	5357986	5358875	711	236	28040.4	6.63
MaMYB039	Ma03_t07840.1	chr03	5566134	5567139	849	282	31815.5	4.99
MaMYB040	Ma03_t07850.1	chr03	5573753	5574633	717	238	26917.5	5.85
MaMYB041	Ma03_t08300.1	chr03	5984884	5985925	789	262	29808.6	9.32
MaMYB042	Ma03_t08930.1	chr03	6570843	6573022	1083	360	40790.1	6.83
MaMYB043	Ma03_t09310.1	chr03	6861304	6862370	870	289	32154.3	7.03
MaMYB044	Ma03_t09340.1	chr03	6900833	6902221	1095	364	40192.8	8.62
MaMYB045	Ma03_t09840.1	chr03	7294462	7296096	963	320	35344.5	8.58
MaMYB046	Ma03_t11910.1	chr03	9246422	9247793	1191	396	44308.5	5.56
MaMYB047	Ma03_t12480.1	chr03	9622470	9625578	1047	348	38684.6	5.82
MaMYB048	Ma03_t12720.1	chr03	9782778	9783893	1116	371	40070.1	7.62
MaMYB049	Ma03_t14020.1	chr03	11197752	11198880	969	322	35398.1	7.04
MaMYB050	Ma03_t18410.1	chr03	23945840	23946837	771	256	28764	9.89
MaMYB051	Ma03_t19810.1	chr03	25073787	25074645	789	262	29851.3	9.47
MaMYB052	Ma03_t20390.1	chr03	25556495	25558664	1149	382	43337	6.29
MaMYB053	Ma03_t21920.1	chr03	26789966	26790786	642	213	23980.2	9.43
MaMYB054	Ma03_t21970.1	chr03	26827699	26828820	912	303	34199.1	5.93
MaMYB055	Ma03_t23170.1	chr03	27799664	27800542	723	240	26440.2	8.27
MaMYB056	Ma03_t25780.1	chr03	29742629	29743882	1113	370	40858.1	7.58
MaMYB057	Ma03_t28720.1	chr03	31825508	31827667	921	306	34618.1	8.97
MaMYB058	Ma03_t29070.1	chr03	32109705	32110872	978	325	37047.9	6.33
MaMYB059	Ma03_t29510.1	chr03	32402505	32403434	930	309	34005.8	8.8
MaMYB060	Ma03_t29770.1	chr03	32613605	32614665	924	307	35139.6	5.91
MaMYB061	Ma04_t00460.1	chr04	405252	406296	888	295	32347.5	7.58
MaMYB062	Ma04_t01010.1	chr04	896366	897222	681	226	24739.1	8.77
MaMYB063	Ma04_t05460.1	chr04	4086523	4088416	771	256	29306.8	8.66
MaMYB064	Ma04_t06410.1	chr04	4737396	4738487	921	306	35101.9	5.13
MaMYB065	Ma04_t09430.1	chr04	6706438	6707532	1095	364	39613.5	8.78
MaMYB066	Ma04_t11930.1	chr04	8517172	8518919	687	228	26365.8	8.57
MaMYB067	Ma04_t12940.1	chr04	9788830	9789807	978	325	35436.1	10.14
MaMYB068	Ma04_t13260.1	chr04	10044518	10045602	918	305	35042.2	5.61
MaMYB069	Ma04_t16770.1	chr04	16592907	16594109	1047	348	38705.6	6.13
MaMYB070	Ma04_t18740.1	chr04	20887894	20888900	786	261	29153.8	5.83
MaMYB071	Ma04_t19500.1	chr04	22140585	22141986	1068	355	39191.4	6.06
MaMYB072	Ma04_t20120.1	chr04	22833446	22834622	969	322	35576	6.05
MaMYB073	Ma04_t22200.1	chr04	24575836	24576649	720	239	27178.3	9.44
MaMYB074	Ma04_t22930.1	chr04	25120272	25121508	1005	334	37666.6	7.19
MaMYB075	Ma04_t23220.1	chr04	25400509	25401463	810	269	31044.2	9.4
MaMYB076	Ma04_t24670.1	chr04	26639014	26639918	732	243	26978.3	8.11
MaMYB077	Ma04_t26220.1	chr04	27753189	27754113	789	262	29102.7	6.46
MaMYB078	Ma04_t26550.1	chr04	27973319	27974181	750	249	27859.4	5.46
MaMYB079	Ma04_t26660.1	chr04	28041061	28041969	753	250	28335.8	5.87
MaMYB080	Ma04_t26810.1	chr04	28140625	28141740	1116	371	40104.1	9.28
MaMYB081	Ma04_t28300.1	chr04	29374641	29376644	699	232	26373.7	6.76
MaMYB082	Ma04_t28510.1	chr04	29563855	29564814	771	256	28888.6	5.76
MaMYB083	Ma04_t30160.1	chr04	30889107	30891484	1299	432	47263.7	5.92
MaMYB084	Ma04_t31800.1	chr04	32024735	32025860	840	279	31164.8	7.03
MaMYB085	Ma04_t31880.1	chr04	32082657	32084107	849	282	32020.8	6.26
MaMYB086	Ma04_t32240.1	chr04	32306362	32307006	564	187	21682	10.04
MaMYB087	Ma04_t33920.1	chr04	33328252	33329343	903	300	33763.6	4.76
MaMYB088	Ma04_t34300.1	chr04	33575039	33576372	1149	382	41532.9	6.22
MaMYB089	Ma04_t34660.1	chr04	33734735	33735590	681	226	25138.5	8.39
MaMYB090	Ma04_t35350.1	chr04	34164148	34165124	897	298	33680.9	5.09
MaMYB091	Ma04_t35730.1	chr04	34354754	34362167	597	198	22808.8	8.97
MaMYB092	Ma04_t35890.1	chr04	34456331	34457640	840	279	31452.5	6.67
MaMYB093	Ma04_t38740.1	chr04	36139124	36140142	840	279	31030.7	5.14
MaMYB094	Ma05_t01100.1	chr05	651244	652025	621	206	23014.9	9.26
MaMYB095	Ma05_t01880.1	chr05	1153219	1154262	846	281	31637.3	6.46
MaMYB096	Ma05_t03340.1	chr05	2404480	2405579	912	303	34035.1	4.87
MaMYB097	Ma05_t03690.1	chr05	2718551	2719768	792	263	29513.1	6.32
MaMYB098	Ma05_t05670.1	chr05	4316978	4317987	825	274	31271.3	5.82
MaMYB099	Ma05_t06310.1	chr05	4706262	4707231	897	298	33501.4	7.73
MaMYB100	Ma05_t07140.1	chr05	5206981	5207790	810	269	28060.2	4.94
MaMYB101	Ma05_t07450.1	chr05	5428576	5429855	930	309	34213.6	7.6
MaMYB102	Ma05_t08960.1	chr05	6598702	6600128	834	277	30487.4	6.74
MaMYB103	Ma05_t10430.1	chr05	7526380	7527559	840	279	31677.9	9.24
MaMYB104	Ma05_t12030.1	chr05	8749432	8751070	924	307	33857.7	6.16
MaMYB105	Ma05_t14510.1	chr05	10595189	10596181	768	255	28304.6	5.51
MaMYB106	Ma05_t17720.1	chr05	21202487	21203383	705	234	26696.1	6.51
MaMYB107	Ma05_t18420.1	chr05	23864552	23865435	726	241	26357.1	9
MaMYB108	Ma05_t18710.1	chr05	24607979	24608917	783	260	28585.7	8.73
MaMYB109	Ma05_t19630.1	chr05	28142009	28143079	888	295	32760.8	5.4
MaMYB110	Ma05_t20320.1	chr05	31975647	31976751	924	307	33299	7.09
MaMYB111	Ma05_t20740.1	chr05	32405906	32407306	1251	416	45637.2	6.5
MaMYB112	Ma05_t20940.1	chr05	32642222	32643417	807	268	30225.9	6.41
MaMYB113	Ma05_t23480.1	chr05	35547417	35548389	771	256	28740.1	5.57
MaMYB114	Ma05_t23640.1	chr05	35794923	35797163	966	321	35502.7	5.42
MaMYB115	Ma05_t24200.1	chr05	36482627	36483579	624	207	23511.2	8.82
MaMYB116	Ma05_t24840.1	chr05	36981509	36982629	972	323	35218.7	5.97
MaMYB117	Ma05_t25150.1	chr05	37166050	37167525	951	316	35108.3	6.56
MaMYB118	Ma05_t25490.1	chr05	37423045	37423913	681	226	25786.4	6.66
MaMYB119	Ma05_t25630.1	chr05	37499888	37501199	1158	385	42019.4	5.25
MaMYB120	Ma05_t25680.1	chr05	37532411	37533685	909	302	33955.1	9.61
MaMYB121	Ma05_t28370.1	chr05	39401557	39402499	774	257	28439.2	6.01
MaMYB122	Ma05_t30120.1	chr05	40637431	40638488	858	285	32325.3	8.64
MaMYB123	Ma05_t31160.1	chr05	41198403	41202707	1113	370	39909.7	6.29
MaMYB124	Ma05_t31440.1	chr05	41356727	41357761	1035	344	39444.1	9.65
MaMYB125	Ma06_t00910.1	chr06	745736	747574	1032	343	38687.4	9.31
MaMYB126	Ma06_t03570.1	chr06	2604334	2605909	1002	333	37624.2	6.5
MaMYB127	Ma06_t04210.1	chr06	3058079	3059353	852	283	32010.1	5.86
MaMYB128	Ma06_t04240.1	chr06	3073136	3074637	1251	416	45492.7	5.85
MaMYB129	Ma06_t04270.1	chr06	3095165	3096636	948	315	34978.9	7.67
MaMYB130	Ma06_t04370.1	chr06	3152489	3153589	849	282	31418.6	8.25
MaMYB131	Ma06_t05680.1	chr06	4227458	4228556	918	305	33866.2	5.7
MaMYB132	Ma06_t05960.1	chr06	4396781	4397869	828	275	30411.3	8.37
MaMYB133	Ma06_t08100.1	chr06	5748184	5749989	1200	399	44740.2	5.13
MaMYB134	Ma06_t08440.1	chr06	5976696	5977609	669	222	25372.8	8.85
MaMYB135	Ma06_t08910.1	chr06	6239384	6240300	744	247	27094.6	8.63
MaMYB136	Ma06_t11140.1	chr06	7827980	7828837	678	225	25313.4	8.35
MaMYB137	Ma06_t11270.1	chr06	7905306	7906684	1005	334	38198.9	6.89
MaMYB138	Ma06_t12110.1	chr06	8408415	8411546	1410	469	52353.2	6.05
MaMYB139	Ma06_t12160.1	chr06	8449878	8450871	840	279	30891.6	8.01
MaMYB140	Ma06_t14470.1	chr06	9916213	9917018	618	205	22921.1	9.15
MaMYB141	Ma06_t16350.1	chr06	11053657	11054702	957	318	35750.6	5.13
MaMYB142	Ma06_t16920.1	chr06	11470816	11471627	651	216	24901	8.36
MaMYB143	Ma06_t17440.1	chr06	11851432	11852643	936	311	34715.9	8.2
MaMYB144	Ma06_t19030.1	chr06	13020150	13021200	792	263	29667.2	10.33
MaMYB145	Ma06_t27210.1	chr06	29243307	29244238	774	257	28247	8.59
MaMYB146	Ma06_t29060.1	chr06	30553280	30554426	588	195	22479.2	5.77
MaMYB147	Ma06_t31020.1	chr06	32237208	32238429	1056	351	39312.3	5.8
MaMYB148	Ma06_t32530.1	chr06	33447718	33449124	948	315	35300.9	6.35
MaMYB149	Ma06_t33190.1	chr06	33914360	33915236	735	244	27522.8	7.08
MaMYB150	Ma06_t33430.1	chr06	34072637	34074008	1200	399	44669.1	9.39
MaMYB151	Ma06_t33920.1	chr06	34371256	34372733	1074	357	39367.5	8.45
MaMYB152	Ma06_t35420.1	chr06	35254466	35257614	1137	378	40596.3	6.11
MaMYB153	Ma06_t35620.1	chr06	35399156	35400631	1203	400	44161.5	6.13
MaMYB154	Ma06_t37660.1	chr06	36662931	36664096	900	299	33620	7.09
MaMYB155	Ma06_t38880.1	chr06	37507217	37508388	936	311	35254.7	5.49
MaMYB156	Ma07_t00270.1	chr07	249167	251083	1299	432	47335.5	6.03
MaMYB157	Ma07_t02470.1	chr07	1968781	1973645	1803	600	65646.2	5.41
MaMYB158	Ma07_t05660.1	chr07	4115493	4116032	540	179	19285.4	5.19
MaMYB159	Ma07_t05780.1	chr07	4200621	4201702	756	251	28175.7	5.64
MaMYB160	Ma07_t08110.1	chr07	6059949	6060839	729	242	27469.9	7.05
MaMYB161	Ma07_t10340.1	chr07	7710263	7711261	999	332	38364.2	9.44
MaMYB162	Ma07_t11110.1	chr07	8262980	8263861	564	187	21861.5	9.54
MaMYB163	Ma07_t12330.1	chr07	9212653	9213853	891	296	33649.1	5.52
MaMYB164	Ma07_t13590.1	chr07	10215949	10216977	903	300	33369.3	5.15
MaMYB165	Ma07_t17600.1	chr07	20759044	20760330	1101	366	40349.2	6.1
MaMYB166	Ma07_t19350.1	chr07	27376440	27377703	960	319	35390.8	7.65
MaMYB167	Ma07_t19470.1	chr07	27474563	27475369	660	219	24673.1	8.3
MaMYB168	Ma07_t19700.1	chr07	27655370	27656957	1155	384	42118.4	6.22
MaMYB169	Ma07_t19720.1	chr07	27682847	27684927	1125	374	41061.9	6.1
MaMYB170	Ma07_t19880.1	chr07	27793556	27794652	684	227	26291.5	6.76
MaMYB171	Ma07_t19890.1	chr07	27798323	27799369	810	269	30008.7	7.03
MaMYB172	Ma07_t20020.1	chr07	27925622	27926698	858	285	31964.1	6.1
MaMYB173	Ma07_t20990.1	chr07	28973981	28975550	1026	341	38125	5.79
MaMYB174	Ma07_t22540.1	chr07	30450571	30451644	906	301	32896.2	6.01
MaMYB175	Ma07_t23060.1	chr07	30809797	30823611	1581	526	57719.6	5.68
MaMYB176	Ma07_t23180.1	chr07	30932263	30933306	870	289	32110	8.41
MaMYB177	Ma07_t23230.1	chr07	30951709	30952890	825	274	30720.5	9.31
MaMYB178	Ma07_t26530.1	chr07	33294376	33295448	780	259	28911.3	6.45
MaMYB179	Ma08_t01300.1	chr08	1211002	1211973	807	268	29548.1	6.14
MaMYB180	Ma08_t01760.1	chr08	1466390	1467142	753	250	27178.3	9.2
MaMYB181	Ma08_t02100.1	chr08	1707379	1708993	1266	421	46522.8	9.1
MaMYB182	Ma08_t02450.1	chr08	1904860	1905755	726	241	27637	5.31
MaMYB183	Ma08_t03420.1	chr08	2489605	2490762	960	319	36268.2	5.9
MaMYB184	Ma08_t10260.1	chr08	7475939	7478109	1116	371	40204.6	4.83
MaMYB185	Ma08_t10600.1	chr08	7758646	7759595	771	256	28964.5	5.63
MaMYB186	Ma08_t11120.1	chr08	8204512	8205522	837	278	31301.9	6.39
MaMYB187	Ma08_t12510.1	chr08	9469693	9470561	696	231	26364.4	8.72
MaMYB188	Ma08_t13070.1	chr08	10389296	10390584	942	313	34564.7	7.57
MaMYB189	Ma08_t14720.1	chr08	14652484	14653889	1245	414	45007.3	6.21
MaMYB190	Ma08_t15820.1	chr08	16034642	16037684	783	260	28601.1	6.1
MaMYB191	Ma08_t15960.1	chr08	16625932	16636910	1674	557	60803.9	5.13
MaMYB192	Ma08_t16760.1	chr08	20724481	20725190	585	194	22154.4	9.81
MaMYB193	Ma08_t17860.1	chr08	27301469	27302427	750	249	28412	6.44
MaMYB194	Ma08_t18540.1	chr08	32070722	32071721	831	276	30752.6	6.24
MaMYB195	Ma08_t23390.1	chr08	36792861	36793897	873	290	32479.7	8.68
MaMYB196	Ma08_t25570.1	chr08	38350630	38352263	924	307	34132.2	5.72
MaMYB197	Ma08_t25960.1	chr08	38629624	38630730	1107	368	40267.9	9.03
MaMYB198	Ma08_t26720.1	chr08	39210122	39211245	822	273	29948.5	5.07
MaMYB199	Ma08_t30360.1	chr08	41652674	41653604	756	251	28707.2	5.81
MaMYB200	Ma08_t31720.1	chr08	42548860	42549852	915	304	33310.3	4.9
MaMYB201	Ma08_t32760.1	chr08	43364702	43365594	723	240	26504.1	8.67
MaMYB202	Ma08_t34230.1	chr08	44310611	44311366	678	225	25722.4	9.19
MaMYB203	Ma09_t03310.1	chr08	2240424	2242599	1029	342	39509.3	9.67
MaMYB204	Ma09_t04930.1	chr09	3159221	3160407	945	314	33993.9	8.24
MaMYB205	Ma09_t06730.1	chr09	4303577	4304528	615	204	23684.1	5.85
MaMYB206	Ma09_t08140.1	chr09	5353783	5354626	771	256	28900.3	9.77
MaMYB207	Ma09_t08260.1	chr09	5451931	5452919	819	272	30206	6.39
MaMYB208	Ma09_t09400.1	chr09	6192939	6193897	792	263	29264	6.95
MaMYB209	Ma09_t10800.1	chr09	7342971	7344121	984	327	36876.5	5.74
MaMYB210	Ma09_t11770.1	chr09	8000921	8002091	996	331	37457.4	8.42
MaMYB211	Ma09_t13170.1	chr09	8908682	8910010	933	310	34871.2	6.49
MaMYB212	Ma09_t14260.1	chr09	9744142	9745180	873	290	32662.1	7.68
MaMYB213	Ma09_t15050.1	chr09	10356702	10357805	843	280	31270.4	6.22
MaMYB214	Ma09_t15130.1	chr09	10456847	10469060	972	323	37057.6	9.37
MaMYB215	Ma09_t15440.1	chr09	10764269	10765275	837	278	31564.2	5.5
MaMYB216	Ma09_t15940.1	chr09	11297311	11298296	783	260	29822.7	7.09
MaMYB217	Ma09_t16940.1	chr09	12438026	12439429	933	310	34244.5	7.09
MaMYB218	Ma09_t16980.1	chr09	12476627	12477820	906	301	33934.1	8.16
MaMYB219	Ma09_t18260.1	chr09	17284947	17286219	993	330	37836.2	9.87
MaMYB220	Ma09_t20280.1	chr09	28998021	28999225	822	273	31047.1	8.29
MaMYB221	Ma09_t22730.1	chr09	34631674	34632781	945	314	35651.9	5.47
MaMYB222	Ma09_t23100.1	chr09	35024297	35025651	1020	339	36596.2	8.9
MaMYB223	Ma09_t24640.1	chr09	36291993	36292655	591	196	22232.3	9.14
MaMYB224	Ma09_t25010.1	chr09	36615326	36616403	906	301	33630.1	8.54
MaMYB225	Ma09_t25590.1	chr09	36999498	37000692	972	323	36334.8	6.41
MaMYB226	Ma09_t27990.1	chr09	38852581	38853631	783	260	28854.5	6.66
MaMYB227	Ma09_t29010.1	chr09	39617396	39618193	636	211	24584.9	5.89
MaMYB228	Ma09_t29660.1	chr09	40061201	40062015	633	210	24524.3	6.32
MaMYB229	Ma10_t01730.1	chr10	5102696	5104125	960	319	36081.2	5.26
MaMYB230	Ma10_t01750.1	chr10	5159022	5160470	957	318	35469.4	5.34
MaMYB231	Ma10_t04420.1	chr10	15095715	15096618	744	247	27269.8	8.92
MaMYB232	Ma10_t04920.1	chr10	15562153	15563431	966	321	36071.3	9.38
MaMYB233	Ma10_t05260.1	chr10	15989100	15989831	731	243	26572.6	8.33
MaMYB234	Ma10_t05680.1	chr10	17016063	17017845	1500	499	55109.8	8.62
MaMYB235	Ma10_t06140.1	chr10	17599985	17600776	639	212	24039.8	6.01
MaMYB236	Ma10_t09100.1	chr10	23305436	23306607	927	308	34492.9	5.77
MaMYB237	Ma10_t09370.1	chr10	23565761	23566747	807	268	29985.9	7.05
MaMYB238	Ma10_t10820.1	chr10	24568724	24569501	597	198	22207.3	8.83
MaMYB239	Ma10_t11100.1	chr10	24705873	24706780	777	258	29682.6	9.88
MaMYB240	Ma10_t13000.1	chr10	25942170	25943427	1077	358	39389	7.22
MaMYB241	Ma10_t13640.1	chr10	26378390	26379280	711	236	26767	6.96
MaMYB242	Ma10_t14150.1	chr10	26690244	26691396	1047	348	38288.1	5.34
MaMYB243	Ma10_t16050.1	chr10	27917472	27918342	654	217	24617.9	9.27
MaMYB244	Ma10_t17650.1	chr10	28964249	28965408	837	278	30553.5	7.52
MaMYB245	Ma10_t18840.1	chr10	29621056	29624192	1404	467	52035.8	5.62
MaMYB246	Ma10_t19130.1	chr10	29806492	29807615	894	297	33172.9	7.1
MaMYB247	Ma10_t19820.1	chr10	30233849	30235019	939	312	34831.2	6.45
MaMYB248	Ma10_t19970.1	chr10	30311546	30312309	603	200	22675.5	9.5
MaMYB249	Ma10_t24510.1	chr10	33076509	33077586	918	305	34352.8	6.3
MaMYB250	Ma10_t25660.1	chr10	33694709	33695877	960	319	35239.8	6.39
MaMYB251	Ma10_t29230.1	chr10	35877785	35878859	882	293	32557.5	8.98
MaMYB252	Ma10_t29290.1	chr10	35933316	35936352	1689	562	61788.7	4.86
MaMYB253	Ma10_t29660.1	chr10	36170383	36171708	1122	373	41182.4	5.6
MaMYB254	Ma10_t29900.1	chr10	36334814	36335835	858	285	32081.1	5.56
MaMYB255	Ma11_t00330.1	chr11	235284	236166	708	235	26673	5.33
MaMYB256	Ma11_t00350.1	chr11	255492	256888	1221	406	44579.9	6.85
MaMYB257	Ma11_t02310.1	chr11	1659791	1660627	642	213	24513.3	5.8
MaMYB258	Ma11_t03860.1	chr11	2954885	2956813	948	315	34149.1	5.71
MaMYB259	Ma11_t04680.1	chr11	3650672	3651639	795	264	29931.5	5.45
MaMYB260	Ma11_t06880.1	chr11	5505142	5505826	609	202	23226.2	9.3
MaMYB261	Ma11_t07330.1	chr11	5826847	5827933	786	261	28838.8	9.01
MaMYB262	Ma11_t07530.1	chr11	6014424	6015659	1074	357	39409.5	6.84
MaMYB263	Ma11_t08730.1	chr11	6941295	6943798	798	265	29452.7	7.17
MaMYB264	Ma11_t10680.1	chr11	10271664	10272484	666	221	24858	6.2
MaMYB265	Ma11_t10710.1	chr11	10304514	10305535	828	275	31008.7	6.55
MaMYB266	Ma11_t11300.1	chr11	12744937	12745890	789	262	29424	6.45
MaMYB267	Ma11_t11940.1	chr11	15469541	15470676	930	309	34882.3	6.32
MaMYB268	Ma11_t14670.1	chr11	20385599	20386542	789	262	29704.5	6.09
MaMYB269	Ma11_t15740.1	chr11	21412241	21413062	663	220	25356	5.64
MaMYB270	Ma11_t16150.1	chr11	21712525	21713795	1101	366	40856.6	6.06
MaMYB271	Ma11_t16430.1	chr11	21944276	21945346	864	287	32031	5.58
MaMYB272	Ma11_t19220.1	chr11	24164980	24166138	993	330	36828.8	5.67
MaMYB273	Ma11_t21160.1	chr11	25411656	25412681	858	285	31913.6	5.45
MaMYB274	Ma11_t21730.1	chr11	25754241	25755420	1005	334	36675.5	6.15
MaMYB275	Ma11_t21820.1	chr11	25814100	25816846	708	235	26054.4	6.92
MaMYB276	Ma11_t23010.1	chr11	26544673	26545555	735	244	27625	5.73
MaMYB277	Ma11_t23420.1	chr11	26767696	26768830	894	246	32769.8	9.38
MaMYB278	Ma00_t01590.1	AchrUn_random	9744102	9745946	1092	363	39997.9	6.83
MaMYB279	Ma00_t04340.1	AchrUn_random	36355056	36356431	852	283	31251	5.91
MaMYB280	Ma00_t04960.1	AchrUn_random	43098831	43099818	804	267	31144.6	5.59

## Sheet: Table S2
Table S2. Blastp annotation the MaMYB orthologs in Arabidopsis genome
Gene name	Family	Best hit in A. thaliana	Blast e-value	Description for the best hit
MaMYB001	MYB	AT5G67300.1	2e-82	myb domain protein r1
MaMYB002	MYB	AT4G38620.1	2e-98	myb domain protein 4
MaMYB003	MYB	AT3G23250.1	1e-80	myb domain protein 15
MaMYB004	MYB	AT3G11440.1	1e-114	myb domain protein 65
MaMYB005	MYB	AT4G25560.1	7e-53	myb domain protein 18
MaMYB006	MYB	AT4G12350.1	6e-85	myb domain protein 42
MaMYB007	MYB	AT1G09540.1	3e-83	myb domain protein 61
MaMYB008	MYB	AT1G68320.1	5e-77	myb domain protein 62
MaMYB009	MYB	AT5G16600.1	7e-94	myb domain protein 43
MaMYB010	MYB	AT1G09540.1	2e-74	myb domain protein 61
MaMYB011	MYB	AT4G01680.3	3e-85	myb domain protein 55
MaMYB012	MYB	AT1G48000.1	2e-82	myb domain protein 112
MaMYB013	MYB	AT5G16770.2	7e-88	myb domain protein 9
MaMYB014	MYB	AT4G38620.1	5e-96	myb domain protein 4
MaMYB015	MYB	AT4G37260.1	9e-83	myb domain protein 73
MaMYB016	MYB	AT5G40350.1	9e-78	myb domain protein 24
MaMYB017	MYB	AT5G49620.1	2e-85	myb domain protein 78
MaMYB018	MYB	AT5G49330.1	6e-75	myb domain protein 111
MaMYB019	MYB	AT1G09540.1	3e-82	myb domain protein 61
MaMYB020	MYB	AT4G21440.1	3e-97	MYB-like 102
MaMYB021	MYB	AT5G57620.1	2e-76	myb domain protein 36
MaMYB022	MYB	AT5G16770.2	3e-80	myb domain protein 9
MaMYB023	MYB	AT3G08500.1	8e-72	myb domain protein 83
MaMYB024	MYB	AT1G09540.1	5e-93	myb domain protein 61
MaMYB025	MYB	AT5G52260.1	7e-55	myb domain protein 19
MaMYB026	MYB	AT4G26930.1	9e-72	myb domain protein 97
MaMYB027	MYB	AT1G34670.1	3e-77	myb domain protein 93
MaMYB028	MYB	AT5G59780.3	1e-77	myb domain protein 59
MaMYB029	MYB	AT5G35550.1	9e-57	MYB family protein
MaMYB030	MYB	AT1G16490.1	5e-75	myb domain protein 58
MaMYB031	MYB	AT1G09540.1	3e-91	myb domain protein 61
MaMYB032	MYB	AT3G13540.1	2e-76	myb domain protein 5
MaMYB033	MYB	AT4G38620.1	4e-89	myb domain protein 4
MaMYB034	MYB	AT3G47600.1	1e-102	myb domain protein 94
MaMYB035	MYB	AT1G68320.1	1e-77	myb domain protein 62
MaMYB036	MYB	AT1G68320.1	1e-79	myb domain protein 62
MaMYB037	MYB	AT1G34670.1	1e-101	myb domain protein 93
MaMYB038	MYB	AT1G73410.1	2e-70	myb domain protein 54
MaMYB039	MYB	AT1G22640.1	1e-63	myb domain protein 3
MaMYB040	MYB	AT3G13540.1	1e-60	myb domain protein 5
MaMYB041	MYB	AT2G47190.1	8e-80	myb domain protein 2
MaMYB042	MYB	AT4G18770.1	4e-66	myb domain protein 98
MaMYB043	MYB	AT1G08810.1	1e-97	myb domain protein 60
MaMYB044	MYB	AT1G69560.1	8e-72	myb domain protein 105
MaMYB045	MYB	AT3G28470.1	4e-80	MYB family protein
MaMYB046	MYB	AT1G09540.1	1e-94	myb domain protein 61
MaMYB047	MYB	AT5G49620.1	6e-83	myb domain protein 78
MaMYB048	MYB	AT4G37260.1	3e-86	myb domain protein 73
MaMYB049	MYB	AT5G16770.2	3e-79	myb domain protein 9
MaMYB050	MYB	AT1G17950.1	1e-68	myb domain protein 52
MaMYB051	MYB	AT1G17950.1	4e-65	myb domain protein 52
MaMYB052	MYB	AT4G18770.1	5e-75	myb domain protein 98
MaMYB053	MYB	AT4G38620.1	2e-79	myb domain protein 4
MaMYB054	MYB	AT1G68320.1	3e-78	myb domain protein 62
MaMYB055	MYB	AT4G38620.1	7e-89	myb domain protein 4
MaMYB056	MYB	AT5G26660.1	2e-85	myb domain protein 86
MaMYB057	MYB	AT5G35550.1	5e-64	MYB family protein
MaMYB058	MYB	AT4G01680.3	5e-58	myb domain protein 55
MaMYB059	MYB	AT5G67300.1	8e-78	myb domain protein r1
MaMYB060	MYB	AT4G01680.3	3e-79	myb domain protein 55
MaMYB061	MYB	AT3G47600.1	1e-100	myb domain protein 94
MaMYB062	MYB	AT3G49690.1	7e-76	myb domain protein 84
MaMYB063	MYB	AT4G25560.1	4e-55	myb domain protein 18
MaMYB064	MYB	AT5G26660.1	3e-72	myb domain protein 86
MaMYB065	MYB	AT5G67300.1	5e-84	myb domain protein r1
MaMYB066	MYB	AT5G52260.1	3e-54	myb domain protein 19
MaMYB067	MYB	AT4G37260.1	5e-74	myb domain protein 73
MaMYB068	MYB	AT5G26660.1	8e-68	myb domain protein 86
MaMYB069	MYB	AT5G16770.2	2e-92	myb domain protein 9
MaMYB070	MYB	AT3G23250.1	1e-84	myb domain protein 15
MaMYB071	MYB	AT5G16770.2	8e-84	myb domain protein 9
MaMYB072	MYB	AT3G60460.1	4e-62	MYB family protein
MaMYB073	MYB	AT4G38620.1	3e-84	myb domain protein 4
MaMYB074	MYB	AT5G57620.1	8e-76	myb domain protein 36
MaMYB075	MYB	AT3G24310.1	4e-69	myb domain protein 305
MaMYB076	MYB	AT3G49690.1	1e-71	myb domain protein 84
MaMYB077	MYB	AT4G01680.3	2e-85	myb domain protein 55
MaMYB078	MYB	AT4G22680.1	7e-81	myb domain protein 85
MaMYB079	MYB	AT1G48000.1	9e-78	myb domain protein 112
MaMYB080	MYB	AT4G37260.1	8e-91	myb domain protein 73
MaMYB081	MYB	AT5G14750.1	6e-54	myb domain protein 66
MaMYB082	MYB	AT3G23250.1	2e-74	myb domain protein 15
MaMYB083	MYB	AT2G32460.1	2e-71	myb domain protein 101
MaMYB084	MYB	AT5G57620.1	4e-77	myb domain protein 36
MaMYB085	MYB	AT1G57560.1	2e-51	myb domain protein 50
MaMYB086	MYB	AT2G16720.1	2e-75	myb domain protein 7
MaMYB087	MYB	AT1G16490.1	2e-69	myb domain protein 58
MaMYB088	MYB	AT4G26930.1	4e-70	myb domain protein 97
MaMYB089	MYB	AT5G65790.1	2e-78	myb domain protein 68
MaMYB090	MYB	AT1G16490.1	3e-62	myb domain protein 58
MaMYB091	MYB	AT4G13480.1	4e-70	myb domain protein 79
MaMYB092	MYB	AT4G25560.1	3e-57	myb domain protein 18
MaMYB093	MYB	AT3G49690.1	1e-75	myb domain protein 84
MaMYB094	MYB	AT4G38620.1	1e-82	myb domain protein 4
MaMYB095	MYB	AT5G65790.1	4e-81	myb domain protein 68
MaMYB096	MYB	AT1G16490.1	1e-69	myb domain protein 58
MaMYB097	MYB	AT3G23250.1	4e-82	myb domain protein 15
MaMYB098	MYB	AT5G16600.1	4e-86	myb domain protein 43
MaMYB099	MYB	AT3G13540.1	3e-83	myb domain protein 5
MaMYB100	MYB	AT3G50060.1	8e-55	myb domain protein 77
MaMYB101	MYB	AT1G08810.1	7e-96	myb domain protein 60
MaMYB102	MYB	AT5G57620.1	5e-74	myb domain protein 36
MaMYB103	MYB	AT5G57620.1	7e-77	myb domain protein 36
MaMYB104	MYB	AT3G61250.1	1e-100	myb domain protein 17
MaMYB105	MYB	AT2G31180.1	3e-72	myb domain protein 14
MaMYB106	MYB	AT5G14340.1	6e-73	myb domain protein 40
MaMYB107	MYB	AT4G38620.1	2e-87	myb domain protein 4
MaMYB108	MYB	AT3G28910.1	2e-88	myb domain protein 30
MaMYB109	MYB	AT1G34670.1	8e-95	myb domain protein 93
MaMYB110	MYB	AT5G16770.2	4e-88	myb domain protein 9
MaMYB111	MYB	AT4G01680.3	4e-86	myb domain protein 55
MaMYB112	MYB	AT2G31180.1	1e-76	myb domain protein 14
MaMYB113	MYB	AT5G49620.1	7e-87	myb domain protein 78
MaMYB114	MYB	AT2G47460.1	2e-73	myb domain protein 12
MaMYB115	MYB	AT5G57620.1	3e-74	myb domain protein 36
MaMYB116	MYB	AT5G56110.1	1e-117	myb domain protein 103
MaMYB117	MYB	AT5G57620.1	5e-97	myb domain protein 36
MaMYB118	MYB	AT1G66230.1	4e-90	myb domain protein 20
MaMYB119	MYB	AT3G01140.1	1e-114	myb domain protein 106
MaMYB120	MYB	AT1G69560.1	7e-66	myb domain protein 105
MaMYB121	MYB	AT4G38620.1	5e-89	myb domain protein 4
MaMYB122	MYB	AT1G69560.1	6e-72	myb domain protein 105
MaMYB123	MYB	AT3G55730.1	1e-86	myb domain protein 109
MaMYB124	MYB	AT2G37630.1	1e-142	MYB family protein
MaMYB125	MYB	AT1G26780.1	1e-64	myb domain protein 117
MaMYB126	MYB	AT5G57620.1	1e-101	myb domain protein 36
MaMYB127	MYB	AT5G35550.1	2e-56	MYB family protein
MaMYB128	MYB	AT5G15310.1	1e-109	myb domain protein 16
MaMYB129	MYB	AT1G69560.1	3e-76	myb domain protein 105
MaMYB130	MYB	AT3G47600.1	1e-103	myb domain protein 94
MaMYB131	MYB	AT1G34670.1	1e-100	myb domain protein 93
MaMYB132	MYB	AT5G35550.1	2e-67	MYB family protein
MaMYB133	MYB	AT4G18770.1	3e-77	myb domain protein 98
MaMYB134	MYB	AT5G14340.1	2e-73	myb domain protein 40
MaMYB135	MYB	AT4G38620.1	6e-94	myb domain protein 4
MaMYB136	MYB	AT4G38620.1	3e-61	myb domain protein 4
MaMYB137	MYB	AT1G68320.1	4e-79	myb domain protein 62
MaMYB138	MYB	AT1G14350.1	1e-111	MYB family protein
MaMYB139	MYB	AT3G47600.1	6e-97	myb domain protein 94
MaMYB140	MYB	AT2G16720.1	1e-90	myb domain protein 7
MaMYB141	MYB	AT3G13540.1	4e-84	myb domain protein 5
MaMYB142	MYB	AT5G59780.3	6e-77	myb domain protein 59
MaMYB143	MYB	AT1G69560.1	4e-73	myb domain protein 105
MaMYB144	MYB	AT1G17950.1	2e-66	myb domain protein 52
MaMYB145	MYB	AT1G22640.1	3e-89	myb domain protein 3
MaMYB146	MYB	AT3G27810.1	4e-73	myb domain protein 21
MaMYB147	MYB	AT4G21440.1	1e-110	MYB-like 102
MaMYB148	MYB	AT5G57620.1	9e-84	myb domain protein 36
MaMYB149	MYB	AT1G16490.1	1e-71	myb domain protein 58
MaMYB150	MYB	AT5G65790.1	6e-77	myb domain protein 68
MaMYB151	MYB	AT1G69560.1	2e-68	myb domain protein 105
MaMYB152	MYB	AT3G55730.1	8e-87	myb domain protein 109
MaMYB153	MYB	AT5G58850.1	3e-61	myb domain protein 119
MaMYB154	MYB	AT3G13890.2	4e-76	myb domain protein 26
MaMYB155	MYB	AT1G63910.1	4e-82	myb domain protein 103
MaMYB156	MYB	AT4G26930.1	2e-69	myb domain protein 97
MaMYB157	MYB	AT5G06100.1	6e-66	myb domain protein 33
MaMYB158	MYB	AT5G49620.1	1e-18	myb domain protein 78
MaMYB159	MYB	AT4G22680.1	2e-83	myb domain protein 85
MaMYB160	MYB	AT5G65790.1	5e-77	myb domain protein 68
MaMYB161	MYB	AT2G37630.1	1e-141	MYB family protein
MaMYB162	MYB	AT1G17950.1	2e-69	myb domain protein 52
MaMYB163	MYB	AT5G16600.1	7e-92	myb domain protein 43
MaMYB164	MYB	AT3G13540.1	7e-84	myb domain protein 5
MaMYB165	MYB	AT1G09540.1	7e-89	myb domain protein 61
MaMYB166	MYB	AT3G47600.1	1e-106	myb domain protein 94
MaMYB167	MYB	AT5G59780.3	2e-67	myb domain protein 59
MaMYB168	MYB	AT1G26780.1	3e-75	myb domain protein 117
MaMYB169	MYB	AT3G01140.1	1e-115	myb domain protein 106
MaMYB170	MYB	AT1G22640.1	1e-57	myb domain protein 3
MaMYB171	MYB	AT1G22640.1	6e-59	myb domain protein 3
MaMYB172	MYB	AT5G16600.1	4e-92	myb domain protein 43
MaMYB173	MYB	AT5G57620.1	1e-94	myb domain protein 36
MaMYB174	MYB	AT3G47600.1	1e-103	myb domain protein 94
MaMYB175	MYB	AT5G06100.3	1e-94	myb domain protein 33
MaMYB176	MYB	AT1G08810.1	3e-87	myb domain protein 60
MaMYB177	MYB	AT1G69560.1	2e-64	myb domain protein 105
MaMYB178	MYB	AT3G49690.1	1e-70	myb domain protein 84
MaMYB179	MYB	AT3G47600.1	9e-98	myb domain protein 94
MaMYB180	MYB	AT4G37260.1	7e-56	myb domain protein 73
MaMYB181	MYB	AT5G58850.1	5e-56	myb domain protein 119
MaMYB182	MYB	AT5G59780.3	1e-73	myb domain protein 59
MaMYB183	MYB	AT3G12720.1	9e-85	myb domain protein 67
MaMYB184	MYB	AT2G47460.1	3e-77	myb domain protein 12
MaMYB185	MYB	AT5G49620.1	3e-86	myb domain protein 78
MaMYB186	MYB	AT4G25560.1	6e-58	myb domain protein 18
MaMYB187	MYB	AT4G13480.1	5e-66	myb domain protein 79
MaMYB188	MYB	AT5G57620.1	5e-74	myb domain protein 36
MaMYB189	MYB	AT1G09540.1	2e-96	myb domain protein 61
MaMYB190	MYB	AT1G22640.1	5e-55	myb domain protein 3
MaMYB191	MYB	AT3G11440.1	1e-105	myb domain protein 65
MaMYB192	MYB	AT4G09460.1	9e-72	myb domain protein 6
MaMYB193	MYB	AT1G68320.1	6e-78	myb domain protein 62
MaMYB194	MYB	AT3G47600.1	1e-95	myb domain protein 94
MaMYB195	MYB	AT5G35550.1	1e-65	MYB family protein
MaMYB196	MYB	AT5G57620.1	5e-79	myb domain protein 36
MaMYB197	MYB	AT4G37260.1	5e-83	myb domain protein 73
MaMYB198	MYB	AT3G49690.1	1e-71	myb domain protein 84
MaMYB199	MYB	AT5G49620.1	1e-81	myb domain protein 78
MaMYB200	MYB	AT3G08500.1	4e-78	myb domain protein 83
MaMYB201	MYB	AT4G38620.1	2e-88	myb domain protein 4
MaMYB202	MYB	AT4G38620.1	2e-92	myb domain protein 4
MaMYB203	MYB	AT2G37630.1	1e-155	MYB family protein
MaMYB204	MYB	AT1G69560.1	6e-70	myb domain protein 105
MaMYB205	MYB	AT3G27810.1	1e-72	myb domain protein 21
MaMYB206	MYB	AT1G17950.1	7e-69	myb domain protein 52
MaMYB207	MYB	AT1G22640.1	2e-92	myb domain protein 3
MaMYB208	MYB	AT3G49690.1	1e-79	myb domain protein 84
MaMYB209	MYB	AT3G12720.1	8e-84	myb domain protein 67
MaMYB210	MYB	AT4G21440.1	2e-93	MYB-like 102
MaMYB211	MYB	AT5G57620.1	7e-94	myb domain protein 36
MaMYB212	MYB	AT1G34670.1	1e-101	myb domain protein 93
MaMYB213	MYB	AT5G16600.1	1e-86	myb domain protein 43
MaMYB214	MYB	AT1G17950.1	8e-63	myb domain protein 52
MaMYB215	MYB	AT5G35550.1	2e-62	MYB family protein
MaMYB216	MYB	AT5G49620.1	5e-83	myb domain protein 78
MaMYB217	MYB	AT1G08810.1	9e-98	myb domain protein 60
MaMYB218	MYB	AT1G69560.1	9e-71	myb domain protein 105
MaMYB219	MYB	AT2G37630.1	2e-84	MYB family protein
MaMYB220	MYB	AT5G57620.1	2e-73	myb domain protein 36
MaMYB221	MYB	AT5G26660.1	2e-82	myb domain protein 86
MaMYB222	MYB	AT4G37260.1	2e-86	myb domain protein 73
MaMYB223	MYB	AT5G08520.1	9e-95	MYB family protein
MaMYB224	MYB	AT4G21440.1	4e-95	MYB-like 102
MaMYB225	MYB	AT3G12720.1	1e-84	myb domain protein 67
MaMYB226	MYB	AT5G35550.1	3e-63	MYB family protein
MaMYB227	MYB	AT5G59780.3	2e-63	myb domain protein 59
MaMYB228	MYB	AT1G17950.1	5e-80	myb domain protein 52
MaMYB229	MYB	AT1G08810.1	9e-88	myb domain protein 60
MaMYB230	MYB	AT1G08810.1	5e-93	myb domain protein 60
MaMYB231	MYB	AT4G38620.1	1e-88	myb domain protein 4
MaMYB232	MYB	AT1G26780.1	8e-69	myb domain protein 117
MaMYB233	MYB	AT4G37260.1	2e-57	myb domain protein 73
MaMYB234	MYB	AT5G58850.1	2e-59	myb domain protein 119
MaMYB235	MYB	AT5G59780.3	4e-73	myb domain protein 59
MaMYB236	MYB	AT1G63910.1	7e-86	myb domain protein 103
MaMYB237	MYB	AT3G49690.1	4e-78	myb domain protein 84
MaMYB238	MYB	AT4G38620.1	9e-90	myb domain protein 4
MaMYB239	MYB	AT1G17950.1	3e-65	myb domain protein 52
MaMYB240	MYB	AT1G69560.1	7e-72	myb domain protein 105
MaMYB241	MYB	AT5G59780.3	1e-81	myb domain protein 59
MaMYB242	MYB	AT3G13540.1	4e-81	myb domain protein 5
MaMYB243	MYB	AT4G38620.1	8e-90	myb domain protein 4
MaMYB244	MYB	AT5G35550.1	5e-64	MYB family protein
MaMYB245	MYB	AT1G14350.1	1e-125	MYB family protein
MaMYB246	MYB	AT1G34670.1	5e-93	myb domain protein 93
MaMYB247	MYB	AT1G68320.1	1e-83	myb domain protein 62
MaMYB248	MYB	AT4G09460.1	7e-72	myb domain protein 6
MaMYB249	MYB	AT5G10280.1	2e-98	myb domain protein 92
MaMYB250	MYB	AT1G34670.1	2e-82	myb domain protein 93
MaMYB251	MYB	AT1G08810.1	6e-80	myb domain protein 60
MaMYB252	MYB	AT5G06100.3	2e-97	myb domain protein 33
MaMYB253	MYB	AT3G01140.1	1e-107	myb domain protein 106
MaMYB254	MYB	AT5G16600.1	6e-95	myb domain protein 43
MaMYB255	MYB	AT2G31180.1	2e-76	myb domain protein 14
MaMYB256	MYB	AT1G09540.1	3e-86	myb domain protein 61
MaMYB257	MYB	AT4G13480.1	5e-67	myb domain protein 79
MaMYB258	MYB	AT3G61250.1	1e-109	myb domain protein 17
MaMYB259	MYB	AT5G49620.1	9e-83	myb domain protein 78
MaMYB260	MYB	AT4G38620.1	1e-88	myb domain protein 4
MaMYB261	MYB	AT2G36890.1	6e-74	MYB family protein
MaMYB262	MYB	AT5G16770.2	9e-82	myb domain protein 9
MaMYB263	MYB	AT1G69560.1	5e-69	myb domain protein 105
MaMYB264	MYB	AT5G49620.1	3e-80	myb domain protein 78
MaMYB265	MYB	AT1G09540.1	2e-84	myb domain protein 61
MaMYB266	MYB	AT5G62470.2	2e-85	myb domain protein 96
MaMYB267	MYB	AT1G68320.1	2e-81	myb domain protein 62
MaMYB268	MYB	AT5G49620.1	4e-88	myb domain protein 78
MaMYB269	MYB	AT4G13480.1	6e-67	myb domain protein 79
MaMYB270	MYB	AT1G09540.1	1e-83	myb domain protein 61
MaMYB271	MYB	AT1G79180.1	2e-67	myb domain protein 63
MaMYB272	MYB	AT5G49620.1	7e-86	myb domain protein 78
MaMYB273	MYB	AT3G23250.1	4e-83	myb domain protein 15
MaMYB274	MYB	AT5G16770.2	3e-87	myb domain protein 9
MaMYB275	MYB	AT1G22640.1	3e-54	myb domain protein 3
MaMYB276	MYB	AT5G59780.3	1e-73	myb domain protein 59
MaMYB277	MYB	AT1G69560.1	3e-65	myb domain protein 105
MaMYB278	MYB	AT4G37260.1	3e-80	myb domain protein 73
MaMYB279	MYB	AT5G12870.1	2e-69	myb domain protein 46
MaMYB280	MYB	AT5G49620.1	2e-81	myb domain protein 78

## Sheet: Table S3
Table S3. Gene list of segmental and tandem duplication
Segmental duplication
Gene ID	location	parameter
MaMYB044	Block7_chr03	22
MaMYB101	Block7_chr05	22
MaMYB217	Block7_chr09	22
MaMYB229	Block7_chr10	22
MaMYB208	Block5_chr09	252
MaMYB237	Block5_chr10	252
MaMYB135	Block3_chr06	415
MaMYB144	Block3_chr06	415
MaMYB239	Block3_chr10	415
MaMYB143	Block3_chr06	574
MaMYB240	Block3_chr10	574
MaMYB142	Block3_chr06	629
MaMYB241	Block3_chr10	629
MaMYB141	Block3_chr06	671
MaMYB242	Block3_chr10	671
MaMYB033	Block3_chr02	836
MaMYB140	Block3_chr06	836
MaMYB243	Block3_chr10	836
MaMYB034	Block3_chr02	964
MaMYB244	Block3_chr10	964
MaMYB138	Block3_chr06	1051
MaMYB245	Block3_chr10	1051
MaMYB035	Block3_chr02	1128
MaMYB036	Block3_chr03	1128
MaMYB137	Block3_chr06	1128
MaMYB247	Block3_chr10	1128
MaMYB136	Block3_chr06	1138
MaMYB248	Block3_chr10	1138
MaMYB037	Block7_chr03	1455
MaMYB212	Block7_chr09	1455
MaMYB249	Block7_chr10	1455
MaMYB120	Block12_chr05	1806
MaMYB127	Block12_chr06	1806
MaMYB130	Block12_chr06	1806
MaMYB166	Block12_chr07	1806
MaMYB169	Block12_chr07	1806
MaMYB170	Block12_chr07	1806
MaMYB253	Block12_chr10	1806
MaMYB118	Block12_chr05	1829
MaMYB254	Block12_chr10	1829
MaMYB111	Block2_chr05	1975
MaMYB189	Block2_chr08	1975
MaMYB256	Block2_chr11	1975
MaMYB187	Block2_chr08	2142
MaMYB190	Block2_chr08	2142
MaMYB257	Block2_chr11	2142
MaMYB186	Block2_chr08	2259
MaMYB258	Block2_chr11	2259
MaMYB113	Block2_chr05	2315
MaMYB185	Block2_chr08	2315
MaMYB259	Block2_chr11	2315
MaMYB114	Block2_chr05	2343
MaMYB184	Block2_chr08	2343
MaMYB021	Block11_chr02	2450
MaMYB261	Block11_chr11	2450
MaMYB022	Block11_chr02	2462
MaMYB262	Block11_chr11	2462
MaMYB268	Block2_chr11	2626
MaMYB272	Block2_chr11	2626
MaMYB180	Block1_chr08	3189
MaMYB276	Block1_chr11	3189
MaMYB122	Block1_chr05	3219
MaMYB151	Block1_chr06	3219
MaMYB204	Block1_chr09	3219
MaMYB277	Block1_chr11	3219
MaMYB073	Block8_chr01	3518
MaMYB086	Block8_chr04	3518
MaMYB074	Block8_chr01	3573
MaMYB103	Block8_chr05	3573
MaMYB075	Block8_chr01	3594
MaMYB091	Block8_chr04	3594
MaMYB076	Block8_chr01	3717
MaMYB102	Block8_chr05	3717
MaMYB006	Block9_chr01	4445
MaMYB078	Block9_chr04	4445
MaMYB159	Block9_chr07	4445
MaMYB007	Block9_chr01	4467
MaMYB046	Block9_chr03	4467
MaMYB077	Block9_chr04	4467
MaMYB012	Block10_chr01	4801
MaMYB199	Block10_chr08	4801
MaMYB019	Block1_chr02	4851
MaMYB056	Block1_chr03	4851
MaMYB023	Block10_chr02	5096
MaMYB207	Block10_chr09	5096
MaMYB025	Block8_chr02	5285
MaMYB084	Block8_chr04	5285
MaMYB085	Block8_chr04	5285
MaMYB092	Block8_chr04	5285
MaMYB026	Block8_chr02	5465
MaMYB083	Block8_chr04	5465
MaMYB088	Block8_chr04	5465
MaMYB156	Block8_chr07	5465
MaMYB032	Block7_chr02	5699
MaMYB099	Block7_chr05	5699
MaMYB164	Block7_chr07	5699
MaMYB038	Block7_chr03	6252
MaMYB214	Block7_chr09	6252
MaMYB039	Block7_chr03	6272
MaMYB098	Block7_chr05	6272
MaMYB195	Block7_chr08	6272
MaMYB213	Block7_chr09	6272
MaMYB215	Block7_chr09	6272
MaMYB041	Block7_chr03	6307
MaMYB216	Block7_chr09	6307
MaMYB079	Block9_chr04	6555
MaMYB158	Block9_chr07	6555
MaMYB048	Block9_chr03	6573
MaMYB080	Block9_chr04	6573
MaMYB050	Block10_chr03	6728
MaMYB206	Block10_chr09	6728
MaMYB055	Block1_chr03	7015
MaMYB121	Block1_chr05	7015
MaMYB059	Block4_chr03	7438
MaMYB067	Block4_chr04	7438
MaMYB060	Block4_chr03	7455
MaMYB064	Block4_chr04	7455
MaMYB068	Block4_chr04	7455
MaMYB221	Block4_chr09	7455
MaMYB063	Block4_chr04	7987
MaMYB066	Block4_chr04	7987
MaMYB065	Block7_chr04	8220
MaMYB197	Block7_chr08	8220
MaMYB081	Block8_chr04	8542
MaMYB105	Block8_chr05	8542
MaMYB089	Block8_chr04	8881
MaMYB090	Block8_chr04	8881
MaMYB093	Block8_chr04	9063
MaMYB095	Block8_chr05	9063
MaMYB117	Block12_chr05	9796
MaMYB126	Block12_chr06	9796
MaMYB173	Block12_chr07	9796
MaMYB196	Block12_chr08	9796
MaMYB153	Block1_chr06	11335
MaMYB181	Block1_chr08	11335
MaMYB210	Block5_chr09	13552
MaMYB224	Block5_chr09	13552
MaMYB225	Block5_chr09	13552

## Sheet: Table S4
Table S4. Sample of tissues and stage/trement used for RNA-seq
Sample Name	Organ	Stage/Trement	Total Gb (replicate)	Accession number
0DAF	fruits	0 days after flowering	8.01511	CNX0051097
20DAF	fruits	20 days after flowering	7.96134	CNX0051098
80DAF-0DPH	fruits	80 days after flowering/ 0 days postharvest	7.92914	CNX0051086
8DPH	fruits	8 days postharvest	7.91337	CNX0051087
14DPH	fruits	14 days postharvest	7.92422	CNX0051099
control	leaves	non treatment	8.13875	CNX0051090
osmotic	leaves	200 mM mannitol for 7 days	7.87471	CNX0051103
salt	leaves	300 mM NaCl for 7 days	8.05187	CNX0051104
cold	leaves	4°C for 22 h	8.14338	CNX0051091
0DPI	roots	uninoculated	8.00814	CNX0051108
2DPI	roots	2 days post inoculated Foc TR4	8.08458	CNX0051109

## Sheet: Table S5
Table S5. The expression data of MaMYB genes in Cavendish banana fruit development and ripening stages
GeneID	RPKM_0DAF	RPKM_20DAF	RPKM_80DAF_0DPH	RPKM_8DPH	RPKM_14DPH
MaMYB016	144.125	0.0853488	0.01	0.01	0.0551392
MaMYB002	110.657	11.0857	0.107642	0.0980183	0.933115
MaMYB014	68.6951	54.0309	4.79608	0.413742	0.01
MaMYB001	56.1844	28.2614	35.9373	68.0523	0.187781
MaMYB080	55.4979	31.5182	74.7001	232.415	11.8406
MaMYB177	39.124	8.09096	27.7224	107.529	388.697
MaMYB197	37.881	14.7025	6.02592	4.73343	0.279656
MaMYB039	33.0826	56.7983	0.366953	0.01	0.01
MaMYB202	26.9899	1.06636	0.0540593	0.147678	0.817085
MaMYB176	25.0032	55.7172	0.526612	0.115087	1.17988
MaMYB018	23.4554	46.7222	0.01	0.0346576	0.0338393
MaMYB102	23.3545	29.676	0.505396	0.100046	0.0390735
MaMYB238	23.1739	31.1648	0.01	0.01	0.01
MaMYB120	22.4899	43.6898	3.08459	2.64358	1.18304
MaMYB196	22.1603	28.4778	15.8271	7.24213	2.3453
MaMYB195	20.7738	14.387	0.01	0.01	0.018664
MaMYB142	20.6634	28.4793	2.10073	0.327208	0.0983024
MaMYB243	18.2448	20.2073	4.34334	0.0765487	0.01
MaMYB166	17.9875	27.585	0.458152	0.01	0.0339451
MaMYB161	16.3842	30.2108	15.5561	16.6876	2.07136
MaMYB170	15.0517	16.3958	2.17019	0.268368	0.01
MaMYB245	14.9222	16.191	0.496005	0.641831	1.50867
MaMYB206	14.6907	44.0079	0.01	0.01	0.401529
MaMYB050	14.2449	31.4903	0.0475385	0.01	0.01
MaMYB219	11.0272	13.241	0.369105	0.01	0.01
MaMYB270	10.7929	11.6978	2.84629	1.03066	0.251582
MaMYB128	10.5717	52.4169	0.01	0.0533577	0.11722
MaMYB129	10.5147	17.7715	0.985897	0.704119	1.78749
MaMYB204	10.1844	8.34459	0.756315	1.13017	0.172419
MaMYB265	9.4688	3.20841	1.21731	0.181387	0.511636
MaMYB007	9.44608	10.6905	0.857041	0.332092	0.0324251
MaMYB169	9.38419	19.1901	0.781913	0.623004	0.0289665
MaMYB135	9.21788	9.7402	14.3111	1.88409	4.90561
MaMYB015	9.13793	5.80364	15.5388	9.65085	0.0296787
MaMYB034	9.10575	17.9346	0.0631934	0.01	0.01
MaMYB205	9.04885	0.191376	0.01	0.01	0.0529874
MaMYB144	8.78322	25.5178	1.18009	1.49599	0.246873
MaMYB260	8.60048	6.40523	0.842579	1.12347	2.40793
MaMYB004	8.55121	11.994	3.22434	3.51528	2.23294
MaMYB123	8.52948	8.65612	2.53568	3.62839	3.42561
MaMYB254	8.16481	8.48524	1.4097	1.63375	0.075961
MaMYB189	7.86179	12.6002	2.00189	0.0804222	0.0261745
MaMYB053	7.85246	15.0852	0.656542	0.103973	0.01
MaMYB244	7.80256	18.8225	0.13137	0.598122	1.79094
MaMYB222	7.73458	8.72006	4.16829	1.78328	2.53989
MaMYB124	7.65411	6.15691	31.4465	16.0427	0.0314853
MaMYB249	7.61334	9.08454	3.21405	0.872555	1.27793
MaMYB138	7.60347	5.74767	1.13076	1.0415	0.288894
MaMYB146	7.46015	1.22957	0.01	0.624366	4.21196
MaMYB130	7.42237	12.9123	0.01	0.01	0.0383831
MaMYB178	7.15566	11.2307	0.446405	0.235338	0.459564
MaMYB184	7.05457	16.1207	0.0164212	0.01	0.01
MaMYB028	6.50883	10.275	0.884153	0.121985	0.01
MaMYB008	6.34669	1.06754	14.6068	10.9926	0.0554205
MaMYB227	6.31872	4.6922	0.170475	0.01	0.01
MaMYB151	6.24841	5.21319	0.0682536	2.6725	5.29467
MaMYB223	6.23139	10.1565	0.0930258	0.0564725	0.01
MaMYB152	6.21889	6.5362	2.41769	2.46572	3.55393
MaMYB191	6.05236	9.55188	2.23329	1.43549	5.00294
MaMYB059	6.00152	11.5888	0.413815	0.825409	2.17248
MaMYB192	5.7637	7.64521	0.595206	0.370836	0.0557047
MaMYB160	5.66688	6.47136	2.34041	1.27088	1.74677
MaMYB044	5.59046	5.0825	0.01	0.01	0.0297601
MaMYB207	5.4959	13.919	3.04316	5.56254	1.21357
MaMYB157	5.19266	5.47402	3.50666	2.2028	3.17197
MaMYB104	5.08393	7.33326	1.66601	0.0903009	0.176338
MaMYB046	4.94744	5.25164	1.90801	1.38713	16.8409
MaMYB168	4.81822	5.05139	0.01	0.01	0.01
MaMYB175	4.71463	7.31031	1.75957	0.876704	0.0393566
MaMYB108	4.66158	6.80709	3.01924	0.106562	0.104046
MaMYB048	4.61994	3.88704	7.94787	12.9643	0.963602
MaMYB024	4.59898	4.54821	6.22063	0.116493	0.298574
MaMYB201	4.59566	2.9767	7.37606	3.416	1.50992
MaMYB032	4.56516	3.70588	1.07214	5.69876	0.177346
MaMYB174	4.49843	6.14276	0.01	0.036838	0.01
MaMYB077	4.29421	8.67324	0.0929079	0.01	0.01
MaMYB215	4.18483	10.1847	0.0437899	0.01	0.01
MaMYB083	4.1581	8.82753	0.0564314	0.077079	0.112889
MaMYB186	4.12617	16.432	0.17516	0.01	0.01
MaMYB068	4.04737	4.41406	6.46803	2.79945	1.40218
MaMYB264	3.98135	7.72522	0.440266	0.801807	0.0978596
MaMYB256	3.76687	9.37768	0.525318	0.0136672	0.01
MaMYB082	3.73635	5.67	0.831923	0.497815	0.295864
MaMYB263	3.58943	5.98383	1.3779	0.501883	0.877977
MaMYB190	3.24011	1.97556	5.14909	0.959058	0.0416185
MaMYB088	2.5499	5.50214	0.191395	0.116189	0.241072
MaMYB278	2.47315	3.46436	12.4356	60.5766	16.6667
MaMYB119	2.45941	7.40501	0.0316513	0.01	0.01
MaMYB089	0.01	0.0246897	0.0538211	0.245046	11.1017

## Sheet: Table S6
Table S6. The expression data (log2Ratio Cold/Control) of the MaMYB genes after cold treatment.
GeneID	RPKM_Control	RPKM_Cold	log2 Ratio Cold/Control
MaMYB001	72.5403	207.457	1.51596
MaMYB002	6.75239	17.2579	1.35379
MaMYB006	7.28572	2.32098	-1.65034
MaMYB030	3.08463	9.17845	1.57315
MaMYB031	5.97291	2.22151	-1.42689
MaMYB055	2.08735	5.28777	1.34099
MaMYB057	0.551302	26.8372	5.60525
MaMYB063	0.526758	29.3314	5.79916
MaMYB068	0.794995	13.5371	4.08983
MaMYB078	12.9642	120.97	3.22205
MaMYB080	4.01075	14.8012	1.88377
MaMYB094	1.2138	13.4572	3.47077
MaMYB098	9.69947	4.59185	-1.07883
MaMYB145	1.36899	19.8924	3.86104
MaMYB163	23.6328	7.94349	-1.57294
MaMYB164	9.39398	4.03182	-1.2203
MaMYB169	13.3518	4.67388	-1.51435
MaMYB174	0.972848	15.9641	4.03647
MaMYB190	21.6231	10.6221	-1.02551
MaMYB191	2.31577	20.3904	3.13833
MaMYB211	12.2957	5.82713	-1.0773
MaMYB232	12.0501	4.21501	-1.51544
MaMYB245	6.93933	2.54293	-1.4483
MaMYB253	1.41076	39.0457	4.79062

## Sheet: Table S7
Table S7. The expression data (log2Ratio Osmotic/Control) of the MaMYB genes after osmotic treatment.
GeneID	RPKM_Control	RPKM_Osmotic	log2 Ratio Osmotic/Control
MaMYB001	72.5403	270.229	1.89733
MaMYB002	6.75239	36.4152	2.43107
MaMYB006	7.28572	2.67316	-1.44652
MaMYB023	162.739	65.8059	-1.30627
MaMYB031	5.97291	1.88164	-1.66644
MaMYB033	6.3168	0.237536	-4.73298
MaMYB035	19.1694	96.7234	2.33506
MaMYB047	4.14912	12.0934	1.54334
MaMYB052	6.58857	3.14466	-1.06706
MaMYB096	7.03763	29.3122	2.05834
MaMYB105	8.18504	2.65959	-1.62179
MaMYB132	15.0531	44.0149	1.54793
MaMYB134	0.414505	6.80154	4.0364
MaMYB144	10.2718	21.5267	1.06743
MaMYB148	0.387875	30.3723	6.29102
MaMYB163	23.6328	57.0788	1.27217
MaMYB164	9.39398	2.62578	-1.83899
MaMYB167	8.90745	1.37104	-2.69974
MaMYB187	0.405896	20.1145	5.63098
MaMYB191	2.31577	6.90721	1.57661
MaMYB215	1.76217	6.18651	1.81177
MaMYB216	7.40983	22.5992	1.60876
MaMYB235	59.7526	173.599	1.53869
MaMYB262	5.26824	2.2778	-1.20968

## Sheet: Table S8
Table S8. The expression data (log2Ratio Salt/Control) of the MaMYB genes after salt treatment.
GeneID	RPKM_Control	RPKM_Salt	log2 Ratio Salt/Control
MaMYB014	10.448	26.0333	1.31713
MaMYB031	5.97291	1.97271	-1.59825
MaMYB047	4.14912	9.28023	1.16136
MaMYB068	0.794995	8.33161	3.38958
MaMYB078	12.9642	28.7973	1.1514
MaMYB102	0.18776	5.6016	4.89888
MaMYB144	10.2718	27.0084	1.39472
MaMYB160	0.773238	5.57939	2.85112
MaMYB163	23.6328	51.4683	1.1229
MaMYB164	9.39398	4.5287	-1.05264
MaMYB191	2.31577	13.8896	2.58444
MaMYB216	7.40983	22.4757	1.60085
MaMYB239	2.16701	5.39599	1.31618

## Sheet: Table S9
Table S9. The expression data (log2Ratio 2 DPI/0 DPI) of the MaMYB genes in Cavendish banana seedling after inoculated Foc TR4.
GeneID	RPKM_0 DPI	RPKM_2 DPI	log2 Ratio 2 DPI/0 DP
MaMYB078	415.233	82.6365	-2.32907
MaMYB253	345.561	7.8067	-5.46808
MaMYB094	219.534	17.7095	-3.63185
MaMYB057	192.451	15.9668	-3.59135
MaMYB080	156.051	15.0745	-3.37184
MaMYB014	134.451	24.8135	-2.43788
MaMYB191	101.523	37.6538	-1.43094
MaMYB063	87.5878	30.2337	-1.53457
MaMYB102	76.2329	9.77455	-2.96331
MaMYB068	63.5062	11.7708	-2.43168
MaMYB180	43.7819	4.91096	-3.15626
MaMYB016	40.532	14.7111	-1.46216
MaMYB002	40.3016	15.3262	-1.39484
MaMYB266	28.3491	7.38697	-1.94025
MaMYB144	20.773	6.71903	-1.62839
MaMYB248	19.1264	9.5551	-1.00123
MaMYB032	18.7024	7.80174	-1.26136
MaMYB120	16.6136	2.25861	-2.87886
MaMYB145	14.8805	1.02456	-3.86034
MaMYB011	14.2302	2.69311	-2.40161
MaMYB174	13.5292	1.63196	-3.0514
MaMYB132	9.91784	21.0869	1.08825
MaMYB109	9.76419	4.1207	-1.24461
MaMYB073	6.96626	2.25596	-1.62664
MaMYB134	6.59466	2.0967	-1.65317
MaMYB216	5.1041	0.635965	-3.00464
MaMYB148	4.43005	9.7027	1.13106
MaMYB201	3.52639	23.5981	2.74241
MaMYB239	3.44908	7.15299	1.05233
MaMYB215	3.41795	10.4457	1.6117
MaMYB230	3.31637	7.06719	1.09153
MaMYB006	3.15613	7.17466	1.18475
MaMYB250	2.18762	7.90087	1.85265
MaMYB085	1.90422	6.80008	1.83635

## Sheet: Table S10
Table S10. Gene list of MaMYBs in six model and number of associated genes
Model	Gene ID	Number of associated genes
Model I	MaMYB003	333
	MaMYB006	572
	MaMYB012	437
	MaMYB014	585
	MaMYB017	827
	MaMYB018	1347
	MaMYB021	675
	MaMYB033	234
	MaMYB036	460
	MaMYB037	855
	MaMYB039	1536
	MaMYB046	296
	MaMYB050	1208
	MaMYB056	1262
	MaMYB059	655
	MaMYB065	172
	MaMYB070	638
	MaMYB076	40
	MaMYB077	1127
	MaMYB078	729
	MaMYB079	687
	MaMYB080	232
	MaMYB082	709
	MaMYB083	1219
	MaMYB087	220
	MaMYB088	1194
	MaMYB097	717
	MaMYB104	990
	MaMYB105	713
	MaMYB120	1221
	MaMYB122	840
	MaMYB128	870
	MaMYB129	1242
	MaMYB131	1037
	MaMYB132	902
	MaMYB138	2
	MaMYB142	302
	MaMYB144	981
	MaMYB157	765
	MaMYB160	355
	MaMYB165	538
	MaMYB168	1884
	MaMYB169	1107
	MaMYB175	968
	MaMYB176	856
	MaMYB178	1951
	MaMYB184	939
	MaMYB185	741
	MaMYB186	653
	MaMYB188	1081
	MaMYB189	1834
	MaMYB195	602
	MaMYB197	116
	MaMYB206	1034
	MaMYB208	661
	MaMYB215	427
	MaMYB219	130
	MaMYB220	1220
	MaMYB222	614
	MaMYB225	796
	MaMYB238	3077
	MaMYB244	921
	MaMYB245	15
	MaMYB249	791
	MaMYB259	594
	MaMYB263	2
	MaMYB267	1211
	MaMYB270	777
	MaMYB273	810
Model II	MaMYB177	185
	MaMYB089	635
Model III	MaMYB002	11
	MaMYB016	101
	MaMYB202	102
	MaMYB205	99
Model Ⅳ	MaMYB171	15
Model Ⅴ	MaMYB148	3

[truncated: 3 more sheets: Table S11, Table S12, Table S13]
